# Supplementary material for: Pyrvinium Pamoate and Structural Analogs Are Early Macrofilaricide Leads
Source: Pharmaceuticals (Basel). 2022 Feb 2;15(2):189. doi: 10.3390/ph15020189 (PMC8880385; doi:10.3390/ph15020189)
Supplement: Supplementary file 1 [file pharmaceuticals-15-00189-s001.zip]

Archive with 1 entries (1 files):
- pharmaceuticals-1452218-supplementary.pdf
